# Supplementary material for: Carbon sequestration rates indicate ecosystem recovery following human disturbance in the equatorial Andes
Source: PLoS One. 2020 Mar 30;15(3):e0230612. doi: 10.1371/journal.pone.0230612 (PMC7105124; doi:10.1371/journal.pone.0230612)
Supplement: S2 Appendix — (XLSX) [file pone.0230612.s005.xlsx]

## Sheet: Hoja1
Plot	X	Y	Elevation	Slope	Substrate						Growth form
					Bryophytes and lichens (non-vascular plants)	Scree	Organic matter	Vascular plants	Rock	Bare soil	Upright shrub	Cushions	Cespitous grass	Erect grass	Erect herb	Trailing herb	Tussocks	Acaulescent rosette	Basal rosette
P01	769321	9.985e+06	4027.6	5.5	2	0	13	85	0	0	0	0	0	0	0	4	96	0	0
P02	769373	9.98499e+06	4043.2	18.4	14	0	13	73	0	0	4	0	0	0	7	9	80	0	0
P03	769392	9.98488e+06	4063.9	15.6	20	0	25	50	0	5	9	0	0	0	1	11	80	0	0
P04	769202	9.98504e+06	4015.5	11.4	17	0	15	68	0	0	0	0	3	0	6	15	70	5	2
P05	769194	9.9851e+06	4012.6	21.4	13	0	17	68	0	2	5	0	0	0	14	1	68	6	7
P06	769255	9.98511e+06	4027.9	12.1	24	0	9	66	0	0	5	0	0	0	3	12	78	0	2
P07	769141	9.98517e+06	3984.7	15.1	18	0	30	49	0	3	10	0	0	25	0	10	55	0	0
P08	769083	9.98518e+06	3963.8	15.7	16	0	20	64	0	0	26	0	0	25	3	1	45	0	0
P09	769028	9.98521e+06	3943.2	18.6	25	0	13	63	0	0	17	0	0	0	8	2	73	0	0
P10	769046	9.98527e+06	3938.5	7.4	7	0	13	63	18	0	15	0	0	0	2	1	82	0	0
P11	769017	9.98536e+06	3915.8	16.1	4	0	38	33	0	26	5	0	0	0	10	0	85	0	0
P12	769145	9.98511e+06	4001.3	12.6	15	0	19	65	0	1	0	0	0	0	1	8	76	0	15
P13	769213	9.98523e+06	3994.4	17.5	16	0	29	56	0	0	8	0	8	0	9	11	65	0	0
P14	769291	9.98519e+06	4025.2	16.3	17	3	5	71	0	2	14	16	0	24	0	5	30	8	5
P15	769329	9.98487e+06	4047.2	12.1	15	0	4	81	0	0	3	0	4	0	0	11	76	6	0
P16	769367	9.98485e+06	4067.1	16.4	13	0	18	70	0	0	5	0	0	0	4	1	90	0	0
S01	769741	9.98465e+06	4242	15.2	11	0	0	89	0	0	5	51	0	5	6	3	0	30	0
S02	769625	9.98469e+06	4218.4	16	40	0	11	45	0	5	5	0	0	3	19	18	38	19	0
S03	769491	9.98467e+06	4202.1	15.7	17	0	7	76	0	0	2	0	0	0	0	4	81	10	4
S04	769543	9.98472e+06	4192.5	12.6	21	0	6	73	0	0	3	21	0	0	2	13	55	6	1
S05	769592	9.98483e+06	4165.7	9.6	10	0	19	71	0	0	0	0	1	2	6	25	66	0	0
S06	769531	9.98497e+06	4115	16.3	27	0	16	56	0	1	0	3	0	5	10	16	51	8	8
S07	769595	9.98507e+06	4159.2	19.6	15	0	28	56	0	1	5	0	0	0	2	6	86	0	2
S10	769791	9.98458e+06	4267.1	15.6	28	0	10	55	0	8	16	4	0	20	13	21	9	18	0
S11	769853	9984745	4277	13	24	0	0	56	0	20	2	13	0	0	6	0	57	11	13
S12	769898	9984650	4310	20	21	0	0	66	0	13	0	2	2	0	26	3	49	20	0
S13	769844	9984567	4321	23.1	15	0	4	69	1	11	4	0	0	0	7	1	89	0	0
S14	769906	9984740	4301	18.6	16	0	5	71	0	8	21	10	0	11	5	4	30	19	0
S15	769932	9984770	4315	6.4	9	4	0	81	0	6	35	0	0	10	1	0	35	19	0
