# Supplementary material for: Carbon sequestration rates indicate ecosystem recovery following human disturbance in the equatorial Andes
Source: PLoS One. 2020 Mar 30;15(3):e0230612. doi: 10.1371/journal.pone.0230612 (PMC7105124; doi:10.1371/journal.pone.0230612)
Supplement: S3 Appendix — (XLSX) [file pone.0230612.s006.xlsx]

## Sheet: Sheet1
							First census (Mg C/ha)				Second census (Mg C/ha)
Ecosystem	Plot	Longitude	Latitude	Elevation (m)	Slope	Aspect	AGB	AGN	BGB	SOC	AGB	AGN	BGB
Páramo	1	769321	9.985e+06	4027.6	5.5	West	2.959	6.55255	10.882	132.856	3.929	13.094	14.08
Páramo	2	769373	9.98499e+06	4043.2	18.4	West	2.085	8.014	8.53334	79.5397	3.0255	9.8045	12.88
Páramo	3	769392	9.98488e+06	4063.9	15.6	West	2.752	13.6199	13.2595	97.333	2.983	9.9185	6.17
Páramo	4	769202	9.98504e+06	4015.5	11.4	West	2.8615	10.1646	9.04239	118.399	6.3885	8.628	4.3
Páramo	5	769194	9.9851e+06	4012.6	21.4	West	3.405	13.9078	7.89791	88.9424	4.12	10.4335	7.22
Páramo	6	769255	9.98511e+06	4027.9	12.1	West	2.6485	10.5127	15.3763	114.175	6.601	10.751	12.68
Páramo	7	769141	9.98517e+06	3984.7	15.1	West	2.1785	5.43945	11.9827	60.6219	4.046	5.8565	10.38
Páramo	8	769083	9.98518e+06	3963.8	15.7	East	4.4655	7.78295	16.5019	108.344	1.8735	22.4055	13.28
Páramo	9	769028	9.98521e+06	3943.2	18.6	East	3.4375	5.13	12.6291	90.4252	0.7465	8.269	17.44
Páramo	10	769046	9.98527e+06	3938.5	7.4	West	2.5995	10.01	12.9286	127.132	4.096	11.7013	30.24
Páramo	11	769017	9.98536e+06	3915.8	16.1	West	3.398	8.39	6.74746	82.1536	4.2145	6.928	10.99
Páramo	12	769145	9.98511e+06	4001.3	12.6	West	3.6485	8.549	12.446	158.324	5.129	11.0245	13.3
Páramo	13	769213	9.98523e+06	3994.4	17.5	West	3.441	5.3215	17.5061	180.542	4.0015	6.018	12.22
Páramo	14	769291	9.98519e+06	4025.2	16.3	West	1.7605	3.1145	10.4884	131.757	4.1145	7.73533	17.39
Páramo	15	769329	9.98487e+06	4047.2	12.1	East	3.1225	9.2165	9.42803	121.503	1.36	9.356	13.33
Páramo	16	769367	9.98485e+06	4067.1	16.4	East	4.246	9.91	12.5276	146.5	4.56533	10.71	13.84
Páramo	17	769741	9.98465e+06	4242	15.2	East	6.312	0.202	5.17504	61.1583	11.75	8	1.95
Páramo	18	769625	9.98469e+06	4218.4	16	West	3.7685	6.6005	12.0882	141.621	13	5.5	8.2
Páramo	19	769491	9.98467e+06	4202.1	15.7	West	4.772	12.055	11.5508	134.169	5.61	11.0015	6.31
Páramo	20	769543	9.98472e+06	4192.5	12.6	West	6.523	9.625	9.15883	153.185	13.01	14.9535	13.3
Páramo	21	769592	9.98483e+06	4165.7	9.6	West	4.7055	5.711	3.64791	111.343	5.88	25.469	7.15
Páramo	22	769531	9.98497e+06	4115	16.3	West	4.8005	4.47	7.82277	99.5807	12.14	7.0915	6.99
Páramo	23	769595	9.98507e+06	4159.2	19.6	East	2.4575	13.9796	11.9628	159.837	3.95	10.728	25.53
Páramo	24	769791	9.98458e+06	4267.1	15.6	West	6.894	3.4585	8.58111	89.2023	21.25	2.5	3.73
Páramo	25	769853	9984745	4277	13	West	9.145	5.247	21.9372	66.8744	9.75	5.33333	6.4
Páramo	26	769898	9984650	4310	20	West	5.585	5.245	36.8438	94.9868	6.5	7.30867	8.31
Páramo	27	769844	9984567	4321	23.1	West	5.314	8.1135	26.791	129.902	15	10.25	5.29
Páramo	28	769906	9984740	4301	18.6	West	6.26	1.776	28.7369	115.873	14	4.66667	12.05
Páramo	29	769932	9984770	4315	21	East	6.3615	1.138	28.2219	91.0315	14.68	10.194	11
Andean forest	1	768719	9.98569e+06	3790	12.4	West	14.5222	2.01213	4.75507	28.329	16.3405	6.35	15.8
Andean forest	2	768770	9.98562e+06	3857	23.9	West	2.08427	2.52351	12.8749	35.9647	5.92756	4.09	5.53
Andean forest	3	768829	9.98564e+06	3891	26.3	West	57.3528	3.19196	8.40944	68.7407	64.0025	5.56	9.46
Andean forest	4	768870	9.98563e+06	3894	21.7	West	35.4816	4.50673	9.96842	114.817	44.4259	2.42	6.62
Andean forest	5	768596	9.98525e+06	3798	19.8	East	57.2081	6.34567	11.5269	62.7835	66.1549	2.76	12.95
Andean forest	6	768616	9.9852e+06	3835.8	12.3	East	51.2412	5.79821	10.0381	46.8162	53.5071	11.57	8.63
Andean forest	7	768651	9.98521e+06	3820.6	11.3	East	63.9612	5.87196	18.4878	38.1005	69.882	6.87	23.26
Andean forest	8	768695	9.98518e+06	3820.4	10.4	West	20.4009	5.18585	7.23112	72.6522	24.1503	7.37	17
Andean forest	9	768823	9.98549e+06	3833.4	16.2	West	15.2158	3.86205	16.6129	84.4821	18.2705	9.16	14.46
Andean forest	10	768851	9.98555e+06	3843	9.9	West	19.6094	2.95535	7.16544	80.843	23.4472	11.55	6.69
